# Supplementary material for: IgG N-glycosylation from Patients with Pemphigus Treated with Rituximab
Source: Biomedicines. 2022 Jul 22;10(8):1774. doi: 10.3390/biomedicines10081774 (PMC9330150; doi:10.3390/biomedicines10081774)
Supplement: Supplementary file 1 [file biomedicines-10-01774-s001.zip]

Archive with 4 entries (4 files):
- biomedicines-1764865-supplementary-figure-done.pdf
- Table S1 - Healthy donors.xlsx
- Table S2 - relapsing patients.xlsx
- Table S3 - non-relapsing patients.xlsx
