# Supplementary material for: IgG N-glycosylation from Patients with Pemphigus Treated with Rituximab
Source: Biomedicines. 2022 Jul 22;10(8):1774. doi: 10.3390/biomedicines10081774 (PMC9330150; doi:10.3390/biomedicines10081774)
Supplement: Supplementary file 1 [file biomedicines-10-01774-s001.zip › Table S1 - Healthy donors.xlsx]

## Sheet: HD1
Healthy donor 1
glycan	m/z	threshold	intensity	% of total intensity
	1661	50	240	0.672699
	1835	50	3860.31	10.8201
	1865	50	373.722	1.04751
	1907	50	<50	0
	2040	50	7284.17	20.4169
	2070	50	338.886	0.949868
	2081	50	1123.51	3.14909
	2111	50	177	0.496116
	2227	50	114	0.319532
	2244	50	3621.06	10.1495
	2285	50	1833.51	5.13918
	2315	50	140	0.392408
	2401	50	954.104	2.67427
	2431	50	425.142	1.19163
	2489	50	551.757	1.54653
	2605	50	4508.41	12.6367
	2646	50	416.97	1.16873
	2676	50	336.402	0.942905
	2792	50	810.353	2.27135
	2850	50	2317.44	6.49558
	2966	50	2450.12	6.86748
	3037	50	388.909	1.09008
	3211	50	3411.4	9.56187

## Sheet: HD2
Healthy donor 2
glycan	m/z	threshold	intensity	% of total intensity
	1661	50	249	2.05305
	1835	50	1944.87	16.0358
	1865	50	460.626	3.79795
	1907	50	<50	0
	2040	50	3061.34	25.2413
	2070	50	728	6.0025
	2081	50	401	3.30632
	2111	50	179	1.47589
	2227	50	242	1.99533
	2244	50	1095.65	9.03382
	2285	50	514.839	4.24494
	2315	50	139	1.14608
	2401	50	336	2.77038
	2431	50	202	1.66553
	2489	50	231	1.90464
	2605	50	819.436	6.7564
	2646	50	140	1.15433
	2676	50	95	0.783293
	2792	50	223.856	1.84574
	2850	50	329	2.71267
	2966	50	287.68	2.37197
	3037	50	84	0.692596
	3211	50	365	3.00949

## Sheet: HD3
Healthy donor 3
glycan	m/z	threshold	intensity	% of total intensity
	1661	100	<100	0
	1835	100	7397.89	25.0117
	1865	100	837.53	2.83162
	1907	100	<100	0
	2040	100	8030.82	27.1515
	2070	100	610.138	2.06283
	2081	100	1336.28	4.51785
	2111	100	322.699	1.09102
	2227	100	<100	0
	2244	100	2226.01	7.52594
	2285	100	1357.56	4.58979
	2315	100	<100	0
	2401	100	650.229	2.19837
	2431	100	340.244	1.15034
	2489	100	368.063	1.24439
	2605	100	1811.49	6.12449
	2646	100	360	1.21713
	2676	100	285.583	0.965534
	2792	100	424.523	1.43528
	2850	100	1273.46	4.30545
	2966	100	723.705	2.44679
	3037	100	158	0.534185
	3211	100	1063.57	3.59584

## Sheet: HD4
Healthy donor 4
glycan	m/z	threshold	intensity	% of total intensity
	1661	100	259.917	0.477158
	1835	100	5092.06	9.34808
	1865	100	692.032	1.27044
	1907	100	<100	0
	2040	100	14199.3	26.0672
	2070	100	623.258	1.14419
	2081	100	1893.31	3.47577
	2111	100	329.753	0.605364
	2227	100	149	0.273536
	2244	100	10142.4	18.6196
	2285	100	3287.9	6.03597
	2315	100	279	0.512192
	2401	100	1321.87	2.42672
	2431	100	552.242	1.01381
	2489	100	1112.95	2.04317
	2605	100	8097.58	14.8656
	2646	100	225.915	0.414739
	2676	100	357.731	0.656727
	2792	100	702.054	1.28884
	2850	100	1712.96	3.14467
	2966	100	1773.49	3.25579
	3037	100	218.025	0.400253
	3211	100	1449.02	2.66012

## Sheet: HD5
Healthy donor 5
glycan	m/z	threshold	intensity	% of total intensity
	1661	50	75	0.992083
	1835	50	1062	14.0479
	1865	50	507.482	6.71286
	1907	50	<50	0
	2040	50	1819	24.0613
	2070	50	593.367	7.84892
	2081	50	181	2.39423
	2111	50	130	1.71961
	2227	50	112	1.48151
	2244	50	793	10.4896
	2285	50	320	4.23289
	2315	50	144	1.9048
	2401	50	165	2.18258
	2431	50	154	2.03708
	2489	50	74	0.978856
	2605	50	554	7.32819
	2646	50	96	1.26987
	2676	50	82	1.08468
	2792	50	76	1.00531
	2850	50	195	2.57942
	2966	50	257	3.39954
	3037	50	<50	0
	3211	50	170	2.24872

## Sheet: HD6
Healthy donor 6
glycan	m/z	threshold	intensity	% of total intensity
	1661	50	156	1.73611
	1835	50	1482.01	16.4931
	1865	50	227	2.52626
	1907	50	<50	0
	2040	50	2738.57	30.4772
	2070	50	334	3.71705
	2081	50	277.332	3.0864
	2111	50	130	1.44675
	2227	50	139	1.54691
	2244	50	1016.3	11.3102
	2285	50	374.646	4.16939
	2315	50	110	1.22418
	2401	50	214.636	2.38866
	2431	50	150	1.66933
	2489	50	201	2.23691
	2605	50	537.059	5.97687
	2646	50	86	0.957084
	2676	50	102	1.13515
	2792	50	117	1.30208
	2850	50	214.662	2.38895
	2966	50	157.395	1.75163
	3037	50	<50	0
	3211	50	221.028	2.4598

## Sheet: HD7
Healthy donor 7
glycan	m/z	threshold	intensity	% of total intensity
	1661	50	188	1.28132
	1835	50	3667.71	24.9973
	1865	50	839.591	5.72224
	1907	50	<50	0
	2040	50	3109.08	21.19
	2070	50	529.932	3.61176
	2081	50	861	5.86816
	2111	50	244	1.66299
	2227	50	63	0.429378
	2244	50	857.46	5.84403
	2285	50	605.85	4.12918
	2315	50	241	1.64254
	2401	50	420	2.86252
	2431	50	275	1.87427
	2489	50	269	1.83337
	2605	50	632.518	4.31094
	2646	50	255	1.73796
	2676	50	122	0.831493
	2792	50	185	1.26087
	2850	50	535	3.6463
	2966	50	328.266	2.2373
	3037	50	<50	0
	3211	50	444	3.02609

## Sheet: HD8
Healthy donor 8
glycan	m/z	threshold	intensity	% of total intensity
	1661	100	373.794	1.63316
	1835	100	3143.54	13.7346
	1865	100	1071.01	4.67941
	1907	100	<100	0
	2040	100	6229.21	27.2163
	2070	100	856.218	3.74093
	2081	100	513.507	2.24358
	2111	100	<100	0
	2227	100	<100	0
	2244	100	2847.2	12.4398
	2285	100	739.669	3.23171
	2315	100	<100	0
	2401	100	550.525	2.40532
	2431	100	498.436	2.17774
	2489	100	257.38	1.12453
	2605	100	2308.92	10.088
	2646	100	<100	0
	2676	100	210.239	0.918564
	2792	100	479.217	2.09377
	2850	100	614.331	2.6841
	2966	100	1123.54	4.90892
	3037	100	205.337	0.897145
	3211	100	865.73	3.7825

## Sheet: HD9
Healthy donor 9
glycan	m/z	threshold	intensity	% of total intensity
	1661	200	265	1.23828
	1835	200	2305.4	10.7726
	1865	200	556.896	2.60225
	1907	200	383	1.78967
	2040	200	3339.58	15.6051
	2070	200	798	3.72887
	2081	200	1127.36	5.26789
	2111	200	534	2.49526
	2227	200	<200	0
	2244	200	1608.04	7.51402
	2285	200	1667.9	7.79373
	2315	200	460	2.14947
	2401	200	823.404	3.84758
	2431	200	433.293	2.02468
	2489	200	490.674	2.29281
	2605	200	2267.78	10.5968
	2646	200	471	2.20087
	2676	200	386	1.80369
	2792	200	449.878	2.10218
	2850	200	913.788	4.26992
	2966	200	703.167	3.28574
	3037	200	324	1.51398
	3211	200	1092.42	5.10461

## Sheet: HD10
Healthy donor 10
glycan	m/z	threshold	intensity	% of total intensity
	1661	100	<100	0
	1835	100	611.806	8.91673
	1865	100	186	2.71085
	1907	100	<100	0
	2040	100	896.768	13.0699
	2070	100	395	5.7569
	2081	100	269	3.92052
	2111	100	<100	0
	2227	100	<100	0
	2244	100	598.611	8.72442
	2285	100	314	4.57637
	2315	100	127	1.85095
	2401	100	295	4.29946
	2431	100	306	4.45978
	2489	100	208	3.03148
	2605	100	962.645	14.03
	2646	100	197	2.87116
	2676	100	<100	0
	2792	100	250	3.64361
	2850	100	338.797	4.93777
	2966	100	427.946	6.23707
	3037	100	170	2.47765
	3211	100	307.755	4.48536

[truncated: 3 more sheets: HD11, HD12, HD13]
