# Supplementary material for: IgG N-glycosylation from Patients with Pemphigus Treated with Rituximab
Source: Biomedicines. 2022 Jul 22;10(8):1774. doi: 10.3390/biomedicines10081774 (PMC9330150; doi:10.3390/biomedicines10081774)
Supplement: Supplementary file 1 [file biomedicines-10-01774-s001.zip › Table S2 - relapsing patients.xlsx]

## Sheet: relapsing pemphigus P1
relapsing pemphigus - baseline						relapsing pemphigus - relapse time
glycan	m/z	threshold	intensity	% of total intensity		glycan	m/z	threshold	intensity	% of total intensity
	1661	100	<100	0			1661	100	191	1.52119
	1835	100	2539.1	16.4317			1835	100	1349.08	10.7446
	1865	100	347	2.2456			1865	100	330	2.62824
	1907	100	<100	0			1907	100	200	1.59287
	2040	100	4205.23	27.214			2040	100	2544.79	20.2676
	2070	100	452	2.9251			2070	100	509	4.05386
	2081	100	560.772	3.62902			2081	100	494.806	3.94081
	2111	100	182	1.17781			2111	100	255	2.03091
	2227	100	<100	0			2227	100	234	1.86366
	2244	100	1734.34	11.2237			2244	100	1299.38	10.3487
	2285	100	948.456	6.1379			2285	100	898.347	7.15475
	2315	100	169	1.09368			2315	100	233	1.85569
	2401	100	425.941	2.75647			2401	100	355	2.82735
	2431	100	210	1.35901			2431	100	238	1.89552
	2489	100	212.872	1.3776			2489	100	363	2.89106
	2605	100	1446.33	9.35989			2605	100	885.082	7.04911
	2646	100	170	1.10015			2646	100	208	1.65659
	2676	100	158	1.02249			2676	100	193	1.53712
	2792	100	349.517	2.26189			2792	100	363	2.89106
	2850	100	397.737	2.57394			2850	100	461	3.67157
	2966	100	408.214	2.64174			2966	100	330.037	2.62853
	3037	100	122	0.789519			3037	100	149	1.18669
	3211	100	413.937	2.67878			3211	100	472.43	3.7626

## Sheet: relapsing pemphigus P2
relapsing pemphigus - baseline						relapsing pemphigus - relapse time
glycan	m/z	threshold	intensity	% of total intensity		glycan	m/z	threshold	intensity	% of total intensity
	1661	200	372	0.587959			1661	400	1626	1.62755
	1835	200	10378.9	16.4042			1835	400	20272	20.2913
	1865	200	665.855	1.05241			1865	400	2350.78	2.35302
	1907	200	262	0.4141			1907	400	1298	1.29924
	2040	200	13151.2	20.7859			2040	400	28946.2	28.9738
	2070	200	631.704	0.99843			2070	400	3945	3.94877
	2081	200	2082.43	3.29135			2081	400	4154.6	4.15857
	2111	200	489	0.772882			2111	400	1434.29	1.43566
	2227	200	<200	0			2227	400	1179	1.18013
	2244	200	5511.14	8.71055			2244	400	10403.7	10.4137
	2285	200	2789.42	4.40877			2285	400	4836.4	4.84101
	2315	200	293	0.463097			2315	400	1280	1.28122
	2401	200	1830.23	2.89275			2401	400	2472.02	2.47438
	2431	200	678.988	1.07316			2431	400	1277.39	1.27861
	2489	200	667.881	1.05561			2489	400	1124.14	1.12522
	2605	200	9194.78	14.5327			2605	400	5594.68	5.60002
	2646	200	923	1.45883			2646	400	862	0.862823
	2676	200	435	0.687533			2676	400	797	0.797761
	2792	200	1711.41	2.70495			2792	400	1091.96	1.09301
	2850	200	2365.41	3.73861			2850	400	1591.27	1.59279
	2966	200	4961.45	7.84175			2966	400	1571.81	1.57331
	3037	200	354.906	0.560941			3037	400	569	0.569543
	3211	200	3520.06	5.56358			3211	400	1227.39	1.22856

## Sheet: relapsing pemphigus P3
relapsing pemphigus - baseline						relapsing pemphigus - relapse time
glycan	m/z	threshold	intensity	% of total intensity		glycan	m/z	threshold	intensity	% of total intensity
	1661	200	1413.6	1.85258			1661	50	436.304	5.91781
	1835	200	20456	26.8085			1835	50	2254.16	30.5743
	1865	200	1575.15	2.0643			1865	50	470.279	6.37863
	1907	200	469.608	0.61544			1907	50	<50	0
	2040	200	15640.5	20.4975			2040	50	1354.58	18.3729
	2070	200	951	1.24632			2070	50	260	3.52651
	2081	200	6790.28	8.89894			2081	50	626.259	8.49426
	2111	200	535.43	0.701703			2111	50	218	2.95684
	2227	200	450	0.589743			2227	50	129	1.74969
	2244	200	4245.7	5.56416			2244	50	286	3.87916
	2285	200	4842.22	6.34593			2285	50	282.143	3.82685
	2315	200	357	0.467863			2315	50	93	1.2614
	2401	200	1463.15	1.91752			2401	50	136	1.84463
	2431	200	970.417	1.27177			2431	50	114	1.54624
	2489	200	782.098	1.02497			2489	50	113	1.53267
	2605	200	3556.91	4.66147			2605	50	154	2.08878
	2646	200	1054.21	1.38159			2646	50	80	1.08508
	2676	200	468.3	0.613726			2676	50	<50	0
	2792	200	1782.82	2.33645			2792	50	105	1.42417
	2850	200	2809.86	3.68244			2850	50	107	1.45129
	2966	200	1774.51	2.32557			2966	50	82	1.11221
	3037	200	384	0.503248			3037	50	<50	0
	3211	200	3531.56	4.62826			3211	50	72	0.976571

## Sheet: relapsing pemphigus P4
relapsing pemphigus - baseline						relapsing pemphigus - relapse time
glycan	m/z	threshold	intensity	% of total intensity		glycan	m/z	threshold	intensity	% of total intensity
	1661	1000	5473	0.571912			1661	2000	2358	0.349315
	1835	1000	283432	29.6178			1835	2000	110905	16.4295
	1865	1000	13469.8	1.40756			1865	2000	7630	1.13031
	1907	1000	4682	0.489255			1907	2000	5134.22	0.760586
	2040	1000	296676	31.0017			2040	2000	176205	26.1031
	2070	1000	18211	1.903			2070	2000	16002	2.37054
	2081	1000	32188.2	3.36357			2081	2000	23019.4	3.41011
	2111	1000	6316.97	0.660105			2111	2000	9023.57	1.33676
	2227	1000	<1000	0			2227	2000	<2000	0
	2244	1000	94464.5	9.87127			2244	2000	67550.6	10.007
	2285	1000	37178.7	3.88506			2285	2000	39059.5	5.78629
	2315	1000	3817	0.398865			2315	2000	5258.21	0.778954
	2401	1000	15749.3	1.64575			2401	2000	12959.7	1.91986
	2431	1000	8555.41	0.894016			2431	2000	6094.14	0.90279
	2489	1000	9745.01	1.01832			2489	2000	11268	1.66925
	2605	1000	48542.8	5.07258			2605	2000	57332.5	8.49327
	2646	1000	5421.16	0.566496			2646	2000	5559	0.823513
	2676	1000	3840	0.401269			2676	2000	6967.12	1.03211
	2792	1000	12948.2	1.35305			2792	2000	14569.6	2.15834
	2850	1000	23162.6	2.42042			2850	2000	36611.9	5.42371
	2966	1000	17218.9	1.79933			2966	2000	25864.1	3.83152
	3037	1000	1655	0.172943			3037	2000	3296	0.488271
	3211	1000	14217.4	1.48567			3211	2000	32367.2	4.79489

## Sheet: relapsing pemphigus P5
relapsing pemphigus - baseline						relapsing pemphigus - relapse time
glycan	m/z	threshold	intensity	% of total intensity		glycan	m/z	threshold	intensity	% of total intensity
	1661	200	5379.12	3.93747			1661	3000	15089	1.85426
	1835	200	45937.3	33.6257			1835	3000	186706	22.9438
	1865	200	11442.3	8.37569			1865	3000	30795.1	3.78434
	1907	200	1997	1.46179			1907	3000	9345.71	1.14847
	2040	200	31855.9	23.3182			2040	3000	190421	23.4004
	2070	200	6882.39	5.03785			2070	3000	19238.2	2.36414
	2081	200	6184	4.52663			2081	3000	56662	6.96307
	2111	200	2454	1.79631			2111	3000	13502.4	1.65928
	2227	200	<200	0			2227	3000	<3000	0
	2244	200	6818.44	4.99104			2244	3000	50260.8	6.17644
	2285	200	5033.7	3.68462			2285	3000	64433.5	7.91809
	2315	200	<200	0			2315	3000	6018.93	0.739653
	2401	200	2147	1.57159			2401	3000	11536.5	1.4177
	2431	200	2029	1.48521			2431	3000	8286.28	1.01828
	2489	200	909	0.66538			2489	3000	9572.25	1.17631
	2605	200	2950.52	2.15975			2605	3000	36639.7	4.50257
	2646	200	785	0.574613			2646	3000	7748.46	0.952191
	2676	200	641	0.469206			2676	3000	7030.48	0.863959
	2792	200	1425	1.04309			2792	3000	23809.6	2.92591
	2850	200	947	0.693196			2850	3000	29713.8	3.65146
	2966	200	<200	0			2966	3000	12224.6	1.50226
	3037	200	352	0.257661			3037	3000	3860	0.474347
	3211	200	444	0.325004			3211	3000	20857	2.56307

## Sheet: relapsing pemphigus P6
relapsing pemphigus - baseline						relapsing pemphigus - relapse time
glycan	m/z	threshold	intensity	% of total intensity		glycan	m/z	threshold	intensity	% of total intensity
	1661	50	118	2.04324			1661	200	343	0.807446
	1835	50	640.774	11.0954			1835	200	5708.17	13.4374
	1865	50	277	4.79642			1865	200	1072.01	2.52359
	1907	50	<50	0			1907	200	286	0.673264
	2040	50	933.368	16.1618			2040	200	8102.56	19.074
	2070	50	448	7.75739			2070	200	2067	4.86586
	2081	50	224	3.87869			2081	200	1026	2.41528
	2111	50	151	2.61465			2111	200	647	1.52308
	2227	50	166	2.87439			2227	200	846	1.99154
	2244	50	363	6.28556			2244	200	3307.6	7.78632
	2285	50	214	3.70554			2285	200	1684.14	3.96458
	2315	50	74	1.28135			2315	200	628	1.47836
	2401	50	177	3.06486			2401	200	1109	2.61066
	2431	50	172	2.97828			2431	200	1752	4.12433
	2489	50	146	2.52808			2489	200	621.867	1.46392
	2605	50	303	5.24662			2605	200	2811.66	6.61885
	2646	50	128	2.2164			2646	200	663	1.56075
	2676	50	106	1.83545			2676	200	601	1.4148
	2792	50	356	6.16435			2792	200	1875.34	4.41467
	2850	50	221	3.82675			2850	200	2091.59	4.92376
	2966	50	240	4.15574			2966	200	1796.17	4.22831
	3037	50	<50	0			3037	200	480	1.12995
	3211	50	317	5.48904			3211	200	2960.51	6.96925

## Sheet: relapsing pemphigus P7
relapsing pemphigus - baseline						relapsing pemphigus - relapse time
glycan	m/z	threshold	intensity	% of total intensity		glycan	m/z	threshold	intensity	% of total intensity
	1661	100	334	1.18297			1661	200	342	0.84572
	1835	100	5866.25	20.7773			1835	200	5235	12.9455
	1865	100	988.989	3.50284			1865	200	1343.81	3.32305
	1907	100	<100	0			1907	200	247	0.610798
	2040	100	6246.67	22.1247			2040	200	6947.47	17.1802
	2070	100	1120.27	3.96781			2070	200	2406	5.94972
	2081	100	1320	4.67522			2081	200	2230	5.51449
	2111	100	432	1.53007			2111	200	640.471	1.5838
	2227	100	<100	0			2227	200	<200	0
	2244	100	3300.24	11.6889			2244	200	4071.43	10.0681
	2285	100	1290	4.56897			2285	200	3222.95	7.96991
	2315	100	252	0.892542			2315	200	561.78	1.38921
	2401	100	456	1.61508			2401	200	765	1.89174
	2431	100	479.403	1.69797			2431	200	559.543	1.38368
	2489	100	348	1.23256			2489	200	804.504	1.98943
	2605	100	2292.59	8.11998			2605	200	3108.8	7.68765
	2646	100	368	1.3034			2646	200	538	1.3304
	2676	100	<100	0			2676	200	512.842	1.26819
	2792	100	473	1.67529			2792	200	831.628	2.0565
	2850	100	744.624	2.63733			2850	200	2357	5.82855
	2966	100	698.868	2.47527			2966	200	1021.3	2.52555
	3037	100	212	0.750869			3037	200	387.724	0.958788
	3211	100	1011.06	3.581			3211	200	2304.66	5.69911

## Sheet: relapsing pemphigus P8
relapsing pemphigus - baseline						relapsing pemphigus - relapse time
glycan	m/z	threshold	intensity	% of total intensity		glycan	m/z	threshold	intensity	% of total intensity
	1661	400	1850.59	2.15678			1661	100	216	0.919979
	1835	400	24504	28.5583			1835	100	2099.33	8.94137
	1865	400	5184.66	6.04249			1865	100	578.546	2.46412
	1907	400	743	0.865933			1907	100	147	0.626097
	2040	400	21803.4	25.4109			2040	100	3339.47	14.2234
	2070	400	3980.95	4.63962			2070	100	582.846	2.48244
	2081	400	2481	2.89149			2081	100	684.306	2.91457
	2111	400	1421	1.65611			2111	100	344	1.46515
	2227	400	<400	0			2227	100	944	4.02065
	2244	400	6037.01	7.03586			2244	100	2097.7	8.93444
	2285	400	2420.07	2.82048			2285	100	1286.43	5.4791
	2315	400	1138	1.32629			2315	100	<100	0
	2401	400	1866	2.17474			2401	100	579.219	2.46699
	2431	400	1132.57	1.31996			2431	100	1690	7.19799
	2489	400	780.12	0.909195			2489	100	421.386	1.79475
	2605	400	3927.2	4.57697			2605	100	2027.6	8.63589
	2646	400	752	0.876422			2646	100	390	1.66107
	2676	400	628	0.731906			2676	100	377	1.6057
	2792	400	1214.17	1.41506			2792	100	805.679	3.43152
	2850	400	1169.99	1.36357			2850	100	1138.79	4.85028
	2966	400	1324.54	1.54369			2966	100	862.5	3.67353
	3037	400	496	0.578066			3037	100	489.032	2.08287
	3211	400	949.081	1.10611			3211	100	2377.96	10.1281
