# Supplementary material for: IgG N-glycosylation from Patients with Pemphigus Treated with Rituximab
Source: Biomedicines. 2022 Jul 22;10(8):1774. doi: 10.3390/biomedicines10081774 (PMC9330150; doi:10.3390/biomedicines10081774)
Supplement: Supplementary file 1 [file biomedicines-10-01774-s001.zip › Table S3 - non-relapsing patients.xlsx]

## Sheet: Non relapsing pemphigus P1
Non relapsing pemphigus M0						Non relapsing pemphigus M6						Non relapsing pemphigus M12
glycan	m/z	threshold	intensity	% of total intensity		glycan	m/z	threshold	intensity	% of total intensity		glycan	m/z	threshold	intensity	% of total intensity
	1661	100	521	4.20613			1661	500	670	0.515156			1661	100	517	2.14605
	1835	100	1768.65	14.2786			1835	500	13459.3	10.3488			1835	100	2750.17	11.4158
	1865	100	737	5.94993			1865	500	2044.17	1.57174			1865	100	750	3.11323
	1907	100	<100	0			1907	500	<500	0			1907	100	351	1.45699
	2040	100	2816	22.7341			2040	500	32947.1	25.3327			2040	100	5956	24.7232
	2070	100	529	4.27071			2070	500	3092	2.37741			2070	100	663	2.75209
	2081	100	641	5.17491			2081	500	4853.97	3.73217			2081	100	1216	5.04758
	2111	100	<100	0			2111	500	1595.16	1.2265			2111	100	384	1.59397
	2227	100	0	0			2227	500	<500	0			2227	100	<100	0
	2244	100	1092.9	8.8232			2244	500	14427	11.0927			2244	100	2490.88	10.3396
	2285	100	694.928	5.61027			2285	500	11803.6	9.07568			2285	100	1689.54	7.01321
	2315	100	250	2.01829			2315	500	1321.89	1.01639			2315	100	339	1.40718
	2401	100	458	3.69752			2401	500	4049.1	3.11332			2401	100	701.289	2.91103
	2431	100	406	3.27771			2431	500	1432.17	1.10118			2431	100	369	1.53171
	2489	100	<100	0			2489	500	2876.76	2.21191			2489	100	383.075	1.59013
	2605	100	884.238	7.13861			2605	500	15837.6	12.1773			2605	100	2016.15	8.36897
	2646	100	241	1.94564			2646	500	1320.65	1.01544			2646	100	376	1.56076
	2676	100	156	1.25942			2676	500	1321.4	1.01601			2676	100	326	1.35322
	2792	100	288	2.32508			2792	500	2627.54	2.02029			2792	100	395.273	1.64077
	2850	100	304.525	2.45849			2850	500	4737.08	3.6423			2850	100	693.549	2.8789
	2966	100	256.07	2.0673			2966	500	3406.99	2.6196			2966	100	575.838	2.39028
	3037	100	<100	0			3037	500	847.515	0.651646			3037	100	168	0.697362
	3211	100	342.382	2.76411			3211	500	5386.6	4.1417			3211	100	980.015	4.06801

## Sheet: Non relapsing pemphigus P2
Non relapsing pemphigus M0						Non relapsing pemphigus M6						Non relapsing pemphigus M12
glycan	m/z	threshold	intensity	% of total intensity		glycan	m/z	threshold	intensity	% of total intensity		glycan	m/z	threshold	intensity	% of total intensity
	1661	200	724	4.74771			1661	200	653	1.77961			1661	50	254	1.62784
	1835	200	2272.61	14.9029			1835	200	5481.26	14.938			1835	50	3469.33	22.2343
	1865	200	1014.05	6.64973			1865	200	1221.12	3.32791			1865	50	449.741	2.8823
	1907	200	<200	0			1907	200	361	0.983828			1907	50	<50	0
	2040	200	3600	23.6074			2040	200	8524.15	23.2307			2040	50	5210	33.3899
	2070	200	697	4.57065			2070	200	1716	4.67659			2070	50	239	1.5317
	2081	200	647	4.24277			2081	200	1659.04	4.52136			2081	50	684	4.38362
	2111	200	383	2.51156			2111	200	777	2.11755			2111	50	187	1.19845
	2227	200	363	2.38041			2227	200	<200	0			2227	50	78	0.499887
	2244	200	1139.75	7.47406			2244	200	2832.66	7.71981			2244	50	1537.32	9.85235
	2285	200	708.05	4.64311			2285	200	2561.41	6.98058			2285	50	1066.45	6.83466
	2315	200	<200	0			2315	200	596	1.62427			2315	50	157	1.00618
	2401	200	361	2.3673			2401	200	853.033	2.32476			2401	50	217.143	1.39163
	2431	200	665	4.36081			2431	200	697	1.89952			2431	50	287	1.83933
	2489	200	306	2.00663			2489	200	699.853	1.9073			2489	50	207.692	1.33106
	2605	200	616	4.03949			2605	200	2060.25	5.61478			2605	50	528.223	3.38528
	2646	200	255	1.67219			2646	200	600	1.63517			2646	50	124	0.794692
	2676	200	<200	0			2676	200	683	1.86137			2676	50	95	0.608837
	2792	200	485	3.18044			2792	200	801.027	2.18303			2792	50	141	0.903642
	2850	200	435	2.85256			2850	200	1595.44	4.34803			2850	50	383.393	2.45709
	2966	200	269	1.764			2966	200	870.246	2.37167			2966	50	152.244	0.9757
	3037	200	<200	0			3037	200	416	1.13372			3037	50	<50	0
	3211	200	309	2.0263			3211	200	1034.92	2.82045			3211	50	136	0.871601

## Sheet: Non relapsing pemphigu P3
Non relapsing pemphigus M0						Non relapsing pemphigus M6						Non relapsing pemphigus M12
glycan	m/z	threshold	intensity	% of total intensity		glycan	m/z	threshold	intensity	% of total intensity		glycan	m/z	threshold	intensity	% of total intensity
	1661	100	395.769	2.38109			1661	200	523	1.03672			1661	150	652.788	1.7637
	1835	100	4845.1	29.1499			1835	200	10072.7	19.9667			1835	150	5673.96	15.3299
	1865	100	554.744	3.33755			1865	200	1233.44	2.445			1865	150	1072.61	2.89796
	1907	100	<100	0			1907	200	376	0.745329			1907	150	346	0.934821
	2040	100	4103.82	24.6901			2040	200	12786	25.3451			2040	150	9220	24.9105
	2070	100	406	2.44265			2070	200	974.292	1.9313			2070	150	696.268	1.88117
	2081	100	1144.05	6.88305			2081	200	2910.9	5.77015			2081	150	2387.67	6.451
	2111	100	205	1.23336			2111	200	593.364	1.1762			2111	150	538	1.45357
	2227	100	137	0.824243			2227	200	333	0.660092			2227	150	350	0.945628
	2244	100	1066.31	6.41529			2244	200	3878.57	7.68833			2244	150	2907.98	7.85677
	2285	100	852.365	5.12814			2285	200	3666.94	7.26882			2285	150	2933.26	7.92506
	2315	100	160	0.96262			2315	200	478.103	0.947722			2315	150	387.526	1.04701
	2401	100	345.582	2.07915			2401	200	1320.37	2.61731			2401	150	762.551	2.06026
	2431	100	261.971	1.57612			2431	200	471.406	0.934448			2431	150	729.644	1.97135
	2489	100	177.515	1.068			2489	200	807.561	1.60079			2489	150	660.443	1.78438
	2605	100	689.7	4.14949			2605	200	3039.67	6.02541			2605	150	1762.29	4.76134
	2646	100	164.173	0.987728			2646	200	610.937	1.21103			2646	150	516.386	1.39517
	2676	100	121	0.727981			2676	200	410.562	0.81384			2676	150	317.101	0.856742
	2792	100	271.627	1.63421			2792	200	900.875	1.78577			2792	150	825.357	2.22995
	2850	100	363.85	2.18906			2850	200	2110.79	4.18413			2850	150	1790.47	4.83748
	2966	100	170.879	1.02807			2966	200	987.486	1.95745			2966	150	720.725	1.94725
	3037	100	<100	0			3037	200	333	0.660092			3037	150	218	0.588991
	3211	100	184.851	1.11213			3211	200	1628.59	3.22828			3211	150	1543.41	4.16997

## Sheet: Non relapsing pemphigus P4
Non relapsing pemphigus M0						Non relapsing pemphigus M6						Non relapsing pemphigus M12
glycan	m/z	threshold	intensity	% of total intensity		glycan	m/z	threshold	intensity	% of total intensity		glycan	m/z	threshold	intensity	% of total intensity
	1661	1000	6906	1.53193			1661	100	225	1.83861			1661	600	3328	1.75325
	1835	1000	186819	41.4412			1835	100	3751.67	30.6572			1835	600	48358	25.4758
	1865	1000	26498.5	5.87804			1865	100	451	3.68539			1865	600	8766.46	4.61831
	1907	1000	8894.99	1.97314			1907	100	181	1.47906			1907	600	3156	1.66263
	2040	1000	69939.5	15.5144			2040	100	2783.37	22.7446			2040	600	46815	24.6629
	2070	1000	18421	4.08625			2070	100	462	3.77528			2070	600	7020.06	3.69829
	2081	1000	28319.7	6.28203			2081	100	835.02	6.82345			2081	600	10599	5.58373
	2111	1000	7338.1	1.62778			2111	100	160	1.30746			2111	600	4235.11	2.23113
	2227	1000	<1000	0			2227	100	<100	0			2227	600	<600	0
	2244	1000	15561.6	3.45197			2244	100	636.31	5.19967			2244	600	13109	6.90604
	2285	1000	12949	2.87242			2285	100	617.124	5.04289			2285	600	9764	5.14384
	2315	1000	4092	0.90771			2315	100	<100	0			2315	600	2259.38	1.19028
	2401	1000	6815	1.51174			2401	100	282	2.30439			2401	600	3286	1.73112
	2431	1000	4061	0.900834			2431	100	170	1.38917			2431	600	2665.36	1.40415
	2489	1000	3717	0.824526			2489	100	226	1.84678			2489	600	1995.73	1.05138
	2605	1000	13254.4	2.94018			2605	100	320.466	2.61872			2605	600	6681	3.51966
	2646	1000	5935	1.31654			2646	100	177	1.44637			2646	600	2079	1.09525
	2676	1000	3152	0.699194			2676	100	116	0.947905			2676	600	1789	0.942475
	2792	1000	5703	1.26507			2792	100	188	1.53626			2792	600	3191	1.68107
	2850	1000	7565.74	1.67827			2850	100	213.55	1.74504			2850	600	3839	2.02245
	2966	1000	7229	1.60358			2966	100	223	1.82227			2966	600	2780.36	1.46474
	3037	1000	1406	0.311887			3037	100	<100	0			3037	600	1012	0.533138
	3211	1000	6227	1.38131			3211	100	219	1.78958			3211	600	3090.92	1.62835

## Sheet: Non relapsing pemphigus P5
Non relapsing pemphigus M0						Non relapsing pemphigus M6						Non relapsing pemphigus M12
glycan	m/z	threshold	intensity	% of total intensity		glycan	m/z	threshold	intensity	% of total intensity		glycan	m/z	threshold	intensity	% of total intensity
	1661	400	2708.2	1.8612			1661	200	697	1.0498			1661	200	2311	2.46529
	1835	400	29177.2	20.052			1835	200	10087.3	15.1932			1835	200	19479.5	20.7801
	1865	400	5381.37	3.69833			1865	200	1676.84	2.5256			1865	200	5464.32	5.82915
	1907	400	1720	1.18206			1907	200	534	0.804292			1907	200	1067	1.13824
	2040	400	38760.1	26.6378			2040	200	16355.3	24.6338			2040	200	26898.2	28.694
	2070	400	6200	4.26093			2070	200	1486.65	2.23913			2070	200	4422.76	4.71805
	2081	400	4463.25	3.06735			2081	200	3601.14	5.42391			2081	200	2969.69	3.16797
	2111	400	2385.8	1.63963			2111	200	914.688	1.37767			2111	200	1765	1.88284
	2227	400	<400	0			2227	200	<200	0			2227	200	<200	0
	2244	400	14118.1	9.70262			2244	200	6712.35	10.1099			2244	200	9797.31	10.4514
	2285	400	7328.96	5.0368			2285	200	5565.37	8.38235			2285	200	4031.58	4.30075
	2315	400	1456.36	1.00088			2315	200	718.005	1.08143			2315	200	1509	1.60975
	2401	400	2875.38	1.97609			2401	200	1472.23	2.21742			2401	200	1511	1.61188
	2431	400	2129.33	1.46337			2431	200	677.778	1.02084			2431	200	1383.84	1.47623
	2489	400	1684.22	1.15748			2489	200	1263.53	1.90308			2489	200	1243.9	1.32695
	2605	400	9609.29	6.60395			2605	200	5473.3	8.24368			2605	200	3432.95	3.66216
	2646	400	1500.36	1.03112			2646	200	771	1.16125			2646	200	781	0.833144
	2676	400	1292.08	0.88798			2676	200	558.49	0.841177			2676	200	763	0.813942
	2792	400	2781.68	1.9117			2792	200	1085.44	1.63485			2792	200	1269.48	1.35424
	2850	400	3786.49	2.60225			2850	200	2620.61	3.94707			2850	200	1382.46	1.47476
	2966	400	2945.26	2.02412			2966	200	1717.34	2.58659			2966	200	1007.45	1.07472
	3037	400	721.504	0.495851			3037	200	383.165	0.577109			3037	200	458	0.488579
	3211	400	2483.17	1.70655			3211	200	2022.25	3.04584			3211	200	792.907	0.845846

## Sheet: Non relapsing pemphigus P6
Non relapsing pemphigus M0						Non relapsing pemphigus M6						Non relapsing pemphigus M12
glycan	m/z	threshold	intensity	% of total intensity		glycan	m/z	threshold	intensity	% of total intensity		glycan	m/z	threshold	intensity	% of total intensity
	1661	1000	5563	1.0552			1661	300	393	0.943642			1661	1000	6568.31	1.18629
	1835	1000	136661	25.9222			1835	300	5194.61	12.4729			1835	1000	106828	19.2939
	1865	1000	11188.4	2.12223			1865	300	985.258	2.36573			1865	1000	15737.9	2.84239
	1907	1000	2448	0.464341			1907	300	321	0.770761			1907	1000	2853	0.515275
	2040	1000	167614	31.7934			2040	300	9410.27	22.5952			2040	1000	182797	33.0146
	2070	1000	8479.23	1.60836			2070	300	1016.79	2.44145			2070	1000	9745.47	1.76011
	2081	1000	16145.3	3.06248			2081	300	1949.12	4.68007			2081	1000	14589.1	2.63491
	2111	1000	3328.97	0.631446			2111	300	482.508	1.15856			2111	1000	4797.72	0.866507
	2227	1000	<1000	0			2227	300	<300	0			2227	1000	<1000	0
	2244	1000	57605.7	10.9268			2244	300	3822.46	9.17819			2244	1000	69116.8	12.483
	2285	1000	22695.4	4.30491			2285	300	3220.2	7.73209			2285	1000	26295.3	4.74915
	2315	1000	0	0			2315	300	427.328	1.02607			2315	1000	3074.66	0.555307
	2401	1000	8144.54	1.54487			2401	300	1125.83	2.70325			2401	1000	10236.3	1.84875
	2431	1000	3577.4	0.678568			2431	300	404.221	0.970585			2431	1000	5062.62	0.914349
	2489	1000	5675	1.07645			2489	300	745.125	1.78914			2489	1000	5635.99	1.0179
	2605	1000	31292	5.93554			2605	300	4087.61	9.81485			2605	1000	36784.4	6.64355
	2646	1000	3640.64	0.690564			2646	300	739	1.77443			2646	1000	4210.36	0.760424
	2676	1000	2808	0.532627			2676	300	439	1.05409			2676	1000	3560.02	0.642969
	2792	1000	5026.52	0.95344			2792	300	820.21	1.96943			2792	1000	6501.22	1.17417
	2850	1000	14165.5	2.68695			2850	300	2294.93	5.5104			2850	1000	14882.5	2.68789
	2966	1000	9845.34	1.86748			2966	300	1468.69	3.5265			2966	1000	11472	2.07194
	3037	1000	1376	0.261002			3037	300	371	0.890817			3037	1000	2016	0.364106
	3211	1000	9917.75	1.88122			3211	300	1929.02	4.63181			3211	1000	10920.9	1.97239

## Sheet: Non relapsing pemphigus P7
Non relapsing pemphigus M0						Non relapsing pemphigus M6						Non relapsing pemphigus M12
glycan	m/z	threshold	intensity	% of total intensity		glycan	m/z	threshold	intensity	% of total intensity		glycan	m/z	threshold	intensity	% of total intensity
	1661	100	386	2.65552			1661	100	503	2.08849			1661	200	1100.47	1.71158
	1835	100	3328	22.8952			1835	100	6779.06	28.1471			1835	200	29053	45.1865
	1865	100	1057	7.27171			1865	100	695.74	2.88876			1865	200	2898.67	4.50834
	1907	100	<100	0			1907	100	322	1.33697			1907	200	2179.2	3.38934
	2040	100	2617.51	18.0074			2040	100	4828.79	20.0495			2040	200	13267.4	20.6349
	2070	100	1140	7.84271			2070	100	683	2.83586			2070	200	1334.06	2.07488
	2081	100	692	4.76066			2081	100	1670.46	6.93586			2081	200	2615	4.06714
	2111	100	362	2.49041			2111	100	414	1.71896			2111	200	1434.7	2.23141
	2227	100	<100	0			2227	100	<100	0			2227	200	421	0.654786
	2244	100	963.271	6.62689			2244	100	1112.69	4.61996			2244	200	2289	3.56011
	2285	100	410	2.82063			2285	100	1578.84	6.55544			2285	200	1773	2.75757
	2315	100	434	2.98573			2315	100	250	1.03802			2315	200	451	0.701446
	2401	100	334	2.29778			2401	100	501	2.08019			2401	200	658	1.0234
	2431	100	425	2.92382			2431	100	403	1.67328			2431	200	486	0.755882
	2489	100	276	1.89876			2489	100	352	1.46153			2489	200	413	0.642344
	2605	100	578	3.97639			2605	100	821.654	3.41156			2605	200	1173	1.82438
	2646	100	278	1.91252			2646	100	340	1.4117			2646	200	392	0.609682
	2676	100	167	1.14889			2676	100	287	1.19164			2676	200	276	0.429266
	2792	100	247	1.69925			2792	100	663.036	2.75297			2792	200	665.093	1.03443
	2850	100	316	2.17395			2850	100	640.267	2.65843			2850	200	507	0.788543
	2966	100	225	1.5479			2966	100	474.116	1.96856			2966	200	467.196	0.726635
	3037	100	<100	0			3037	100	209	0.867782			3037	200	<200	0
	3211	100	300	2.06387			3211	100	555.739	2.30747			3211	200	442	0.687448

## Sheet: Non relapsing pemphigus P8
Non relapsing pemphigus M0						Non relapsing pemphigus M6						Non relapsing pemphigus M12
glycan	m/z	threshold	intensity	% of total intensity		glycan	m/z	threshold	intensity	% of total intensity		glycan	m/z	threshold	intensity	% of total intensity
	1661	200	369	1.86446			1661	100	300	0.714295			1661	500	1212	0.725244
	1835	200	2803	14.1628			1835	100	3937.23	9.37448			1835	500	19320.9	11.5613
	1865	200	1012	5.11338			1865	100	673.227	1.60294			1865	500	4817.54	2.88275
	1907	200	<200	0			1907	100	195	0.464292			1907	500	897	0.536752
	2040	200	4744.64	23.9735			2040	100	10037.7	23.8997			2040	500	44371.2	26.5511
	2070	200	1402.53	7.0866			2070	100	960.176	2.28616			2070	500	7401	4.42865
	2081	200	1002	5.06285			2081	100	1212	2.88575			2081	500	3402	2.03571
	2111	200	593	2.99628			2111	100	434	1.03335			2111	500	1853.87	1.10933
	2227	200	<200	0			2227	100	<100	0			2227	500	<500	0
	2244	200	2640.05	13.3395			2244	100	7106.72	16.921			2244	500	27134.9	16.2371
	2285	200	952	4.81021			2285	100	2195.49	5.22744			2285	500	6449.3	3.85917
	2315	200	358	1.80888			2315	100	554	1.31907			2315	500	1354.35	0.810424
	2401	200	649	3.27923			2401	100	1184.39	2.82002			2401	500	3699.46	2.2137
	2431	200	494	2.49606			2431	100	637.425	1.5177			2431	500	2492.4	1.49142
	2489	200	494	2.49606			2489	100	825.875	1.96639			2489	500	2367	1.41638
	2605	200	1017	5.13864			2605	100	5617.5	13.3752			2605	500	16949.3	10.1422
	2646	200	378	1.90994			2646	100	465	1.10716			2646	500	1349	0.807222
	2676	200	<200	0			2676	100	495	1.17859			2676	500	1433.67	0.857888
	2792	200	<200	0			2792	100	701.703	1.67074			2792	500	2847.45	1.70388
	2850	200	305	1.54109			2850	100	1242.33	2.95797			2850	500	4957.57	2.96654
	2966	200	312	1.57646			2966	100	1493.15	3.55516			2966	500	5534.55	3.3118
	3037	200	<200	0			3037	100	379	0.902393			3037	500	1022	0.61155
	3211	200	266	1.34403			3211	100	1352.48	3.22024			3211	500	6249.89	3.73984
